# Supplementary material for: Chronic kidney disease promotes atrial fibrillation via inflammasome pathway activation
Source: J Clin Invest. 2023 Oct 2;133(19):e167517. doi: 10.1172/JCI167517 (PMC10541185; doi:10.1172/JCI167517)
Supplement: Supporting data values [file jci-133-167517-s066.xlsx]

## Sheet: Fig.1A
Levels of cytokines IL-1β (pg/mL) in serum samples of the dialysis-dependent CKD patients with sinus rhythm (CKD-SR) or AF (CKD-AF)
	CKD-SR	CKD-AF
	0	0
	0.4	1.29
	1.29	1.38
	0	2.18
	0.61	1.82
	0.57	0
	1.64	0.4
	0	0.22
	0.57	0.22
	0.75	0.75
	0	0.93
	0.93	0.22
	0
	1.29
	0.4
	0
	0
	0
	0.22
	0
	0
	0
	0.22
	0
	0
	0.22
	1.82*
	2.18*
	0
	1.47
	0.13
	0.22
	0
	0
	1.47
	0
	0.75
	0
	0.75
	0
Mean	0.365789	0.784167
SEM	0.0815912	0.212968
N	38	12
*Excluded; statistical outliers.

## Sheet: Fig.1B
Levels of cytokines IL-18 (pg/mL) in serum samples of the dialysis-dependent CKD patients with sinus rhythm (CKD-SR) or AF (CKD-AF)
	CKD-SR	CKD-AF
	154.96	67.45
	66.62	64.12
	58.31	59.14
	140.78	36.41
	118.02	151.62
	65.78	257.34*
	50.02	58.31
	191.62	92.42
	139.12	74.93
	70.77	44.24
	254.43	94.5
	43	132.03
	118.27
	45.48
	9.35
	234.06
	29.44
	243.63
	67.86
	166.63
	498.94*
	47.54
	48.78
	14.08
	25.36
	40.11
	35.18
	44.24
	227.41
	59.97
	84.92
	74.1
	125.77
	74.93
	45.06
	160.79
	110.76
	33.54
	22.12
Mean	93.2318	79.5609
SEM	11.1503	10.7529
N	38	11
*Excluded; statistical outliers.

## Sheet: Fig.1C
Levels of cytokines TNF-α (pg/mL) in serum samples of the dialysis-dependent CKD patients with sinus rhythm (CKD-SR) or AF (CKD-AF)
	CKD-SR	CKD-AF
	1.46	1.46
	3.13	3.98
	6.13	3.13
	0.67	8.29
	5.19	4.84
	3.13	3.13
	4.84	2.29
	0.67	2.29
	2.29	1.87
	4.84	3.13
	1.46	3.98
	5.7	1.46
	2.29
	5.7
	2.29
	1.46
	3.13
	1.46
	1.46
	0.67
	2.29
	0
	3.13
	3.13
	1.46
	4.84
	6.56
	5.7
	0.67
	1.46
	0.67
	1.46
	0.67
	0.67
	6.56
	0.67
	2.29
	0.67
	3.98
	1.46
Mean	2.65775	3.32083
SEM	0.31014	0.544492
N	40	12

## Sheet: Fig.1D
Levels of cytokines IL-10 (pg/mL) in serum samples of the dialysis-dependent CKD patients with sinus rhythm (CKD-SR) or AF (CKD-AF)
	CKD-SR	CKD-AF
	1.35	0.49
	0.7	1.42
	0.77	1.06
	0.43	0.98
	0.6	1.35
	1.13	0.7
	0.84	0.77
	1.57	1.27
	0.63	0.43
	1.27	0.56
	1.35	0.84
	0.81	1.13
	0.36
	0.63
	0.63
	0.98
	0.43
	0.43
	0.43
	0.4
	0.77
	0.13
	4.27*
	0.21
	0.98
	0.63
	1.2
	1.2
	2.32
	1.35
	0.3
	0.49
	0.43
	0.98
	0.98
	0.43
	0.77
	0.08
	0.56
	15.27*
Mean	0.777632	0.916667
SEM	0.0736919	0.0975638
N	38	12
*Excluded; statistical outliers.

## Sheet: Fig.1E
Quantification of protein levels of atrial NLRP3 in normal control (NC) and chronic kidney disease (CKD) patients
	NC	CKD
	0.916	0.843
	0.703	1.226
	0.987	0.554
	0.897	0.897
	0.95	0.767
	1.546	0.529
	0.92	0.661
	2.002	0.594
	0.911	0.587
	0.498	1.209
	1.311
	0.358
Mean	0.999917	0.7867
SEM	0.128684	0.0816781
N	12	10

## Sheet: Fig.1F
Quantification of protein levels of atrial ASC in normal control (NC) and chronic kidney disease (CKD) patients
	NC	CKD
	1.141	1.626
	1.345	1.251
	1.016	0.907
	0.816	1.005
	1.318	1.145
	0.364	1.06
	0.643	1.747
	0.956	0.484*
	0.834	1.324
	1.353	1.498
	1.379	1.159
	0.834
Mean	0.999917	1.2722
SEM	0.0925802	0.0871472
N	12	10
*Excluded; statistical outliers.

## Sheet: Fig.1H
Quantification of protein levels of atrial Pro-Casp1 in normal control (NC) and chronic kidney disease (CKD) patients
	NC	CKD
	0.952	1.295
	1.082	0.804
	0.838	1.115
	1.245	1.348
	1.017	1.646
	0.866	0.85
	0.648	1.413
	0.762	1.607
	0.65	1.304
	1.179
	1.577
	1.185
Mean	1.00008	1.26467
SEM	0.0786142	0.0986425
N	12	9

## Sheet: Fig.1I
Quantification of protein levels of atrial p20 in normal control (NC) and chronic kidney disease (CKD) patients
	NC	CKD
	0.786	1.926
	0.561	1.345
	0.691	1.368
	1.269	1.027
	1.299	0.847
	1.394	1.781
	1.147	1.061
	0.549	1.031
	0.827	1.411
	1.092	1.609
	1.045
	1.339
Mean	0.999917	1.3406
SEM	0.0883924	0.112073
N	12	10

## Sheet: Fig.1K
Quantification of protein levels of atrial Pro-IL-1β in normal control (NC) and chronic kidney disease (CKD) patients
	NC	CKD
	1.087	1.229
	0.953	0.716
	0.936	0.7
	0.719	1.1
	0.838	1.273
	1.466	0.856
	2.683	1.085
	1.146	0.844
	0.684	0.942
	0.513	0.67
	0.525
	0.45
Mean	1	0.9415
SEM	0.175274	0.0697587
N	12	10

## Sheet: Fig.1L
Quantification of protein levels of atrial IL-1β in normal control (NC) and chronic kidney disease (CKD) patients
	NC	CKD
	0.577	0.437
	0.674	1.06
	0.382	0.255
	1.693	0.625
	1.913	0.228
	0.761	0.535
	0.275	0.806
	1.293	1.223
	0.41	1.001
	0.759	1.766
	1.6
	1.664
Mean	1.00008	0.7936
SEM	0.170929	0.151897
N	12	10

[truncated: 56 more sheets: Fig.1N, Fig.1O, Fig.2B, Fig.2C, Fig.2D, Fig.2E, Fig.2G, Fig.2I, Fig.3B, Fig.3C, Fig.4B, Fig.4C, Fig.4D, Fig.4E, Fig.4F, Fig.5B, Fig.5C, Fig.5E, Fig.6B, Fig.6D …]
